# Supplementary material for: A realist review of mobile phone-based health interventions for non-communicable disease management in sub-Saharan Africa
Source: BMC Med. 2017 Feb 6;15:24. doi: 10.1186/s12916-017-0782-z (PMC5292812; doi:10.1186/s12916-017-0782-z)
Supplement: Additional file 2: — Theories included or excluded in review. (ZIP 28 kb) [file 12916_2017_782_MOESM2_ESM.zip]

Archive with 2 entries (2 files):
- Additional file 4_Theories include or excluded in reviewR1.docx
- Additional file 2_Theories include or excluded in reviewR1.docx
